# Supplementary material for: Diversity-Related, Student-Led National Medical Organizations: Leadership Opportunities for Learners
Source: MedEdPORTAL. 2024 Dec 27;20:11477. doi: 10.15766/mep_2374-8265.11477 (PMC11671812; doi:10.15766/mep_2374-8265.11477)
Supplement: Supplementary file 1 — Facilitator Guide.docxPre- and Postworkshop Survey.docxNMOs Presentation.pptxExample SNMA Strategic Plan.docxNMOs Activities Handout.docxDr. Freeman SNMA Testimonial.mp4Fae MSPA Testimonial.mov [file mep_2374-8265.11477-s001.zip]

Archive with 8 entries (8 files):
- _Educational Summary Report_11477.pdf
- A. Facilitator Guide.docx
- B. Pre- and Postworkshop Survey.docx
- C. NMOs Presentation.pptx
- D. Example SNMA Strategic Plan.docx
- E. NMOs Activities Handout.docx
- F. Dr. Freeman SNMA Testimonial.mp4
- G. Fae MSPA Testimonial.mov
